# Supplementary material for: Genetic and ecological drivers of molt in a migratory bird
Source: Sci Rep. 2023 Jan 16;13:814. doi: 10.1038/s41598-022-26973-7 (PMC9842746; doi:10.1038/s41598-022-26973-7)
Supplement: Supplementary file 4 — Supplementary Table S1. [file 41598_2022_26973_MOESM4_ESM.xlsx]

## Sheet: Table S1
	Location	Site ID	Latitude	Longitude	NRAD_nofilter	NRAD_filter	NPhenotyped
	Bald Head Island, NC	BHI	33.85	-77.99	20	18	18
	Bayou Cocodrie, LA	CO	31.58	-91.6	10	8	8
	Big Bend, TX	BIBE	29.26	-103.27	20	17	17
	BiolStation, OK	BS	33.88	-96.8	12	7	7
	Deep Fork, OK	DF	35.53	-95.92	10	6	6
	Holla Bend, AR	HB	35.13	-93.07	14	10	10
	Norman, OK	NOR	35.23	-97.35	20	15	15
	Paducah, TX	PAD	34.15	-100.33	10	4	0
	Red River, LA	RR	32.11	-93.46	9	5	4
	Spanish Lake, LA	SL	31.82	-93.24	11	4	4
	Sequoyah, OK	SEQ	35.43	-94.99	15	12	12
	St. Catherine Creek, MS	SCA	31.31	-91.43	10	10	10
	Wichita, OK	WMWR	34.73	-98.71	16	8	3
