# Supplementary material for: Genetic and ecological drivers of molt in a migratory bird
Source: Sci Rep. 2023 Jan 16;13:814. doi: 10.1038/s41598-022-26973-7 (PMC9842746; doi:10.1038/s41598-022-26973-7)
Supplement: Supplementary file 5 — Supplementary Table S2. [file 41598_2022_26973_MOESM5_ESM.xlsx]

## Sheet: TABLE_S2_DATA_USED_IN PANEL_A
Lab ID	diff_h	precip_h	feather_h	Map ID	Site ID	State	Latitude	Longitude
BIBE_01	18.9	-40.9	-59.8	A	BIBE	Texas	29.1	-102.5
BIBE_02	19.8	-40.9	-60.7	A	BIBE	Texas	29.1	-102.5
BIBE_03	29.7	-40.9	-70.6	A	BIBE	Texas	29.1	-102.5
BIBE_04	21	-40.9	-61.9	A	BIBE	Texas	29.1	-102.5
BIBE_05	29.9	-40.9	-70.8	A	BIBE	Texas	29.1	-102.5
BIBE_06	19.4	-40.9	-60.3	A	BIBE	Texas	29.1	-102.5
BIBE_07	20.7	-40.9	-61.6	A	BIBE	Texas	29.1	-102.5
BIBE_08	17.2	-40.9	-58.1	A	BIBE	Texas	29.1	-102.5
BIBE_09	8.8	-40.9	-49.7	A	BIBE	Texas	29.1	-102.5
BIBE_10	21.5	-40.9	-62.4	A	BIBE	Texas	29.1	-102.5
BIBE_11	17.6	-40.9	-58.5	A	BIBE	Texas	29.1	-102.5
BIBE_12	17.5	-40.9	-58.4	A	BIBE	Texas	29.1	-102.5
BIBE_13	13.9	-40.9	-54.8	A	BIBE	Texas	29.1	-102.5
BIBE_14	30.8	-40.9	-71.7	A	BIBE	Texas	29.1	-102.5
BIBE_15	15.1	-40.9	-56	A	BIBE	Texas	29.1	-102.5
BIBE_16	13.4	-40.9	-54.3	A	BIBE	Texas	29.1	-102.5
BIBE_17	17.2	-40.9	-58.1	A	BIBE	Texas	29.1	-102.5
BIBE_18	19.8	-40.9	-60.7	A	BIBE	Texas	29.1	-102.5
BIBE_19	7.6	-40.9	-48.5	A	BIBE	Texas	29.1	-102.5
BIBE_20	7.5	-40.9	-48.4	A	BIBE	Texas	29.1	-102.5
BIBE_21	20.6	-40.9	-61.5	A	BIBE	Texas	29.1	-102.5
BIBE_22	17.6	-40.9	-58.5	A	BIBE	Texas	29.1	-102.5
BIBE_23	20.4	-40.9	-61.3	A	BIBE	Texas	29.1	-102.5
WMWR_04	61	-31.9	-92.9	B	WMWR	Oklahoma	34.4	-98.4
WMWR_02	58.11	-31.9	-90.01	B	WMWR	Oklahoma	34.4	-98.4
WMWR_07	48.8	-31.9	-80.7	B	WMWR	Oklahoma	34.4	-98.4
WMWR_05	45.3	-31.9	-77.2	B	WMWR	Oklahoma	34.4	-98.4
WMWR_01	42.8	-31.9	-74.7	B	WMWR	Oklahoma	34.4	-98.4
WMWR_12	39.1	-31.9	-71	B	WMWR	Oklahoma	34.4	-98.4
WMWR_08	38.5	-31.9	-70.4	B	WMWR	Oklahoma	34.4	-98.4
WMWR_06	38.3	-31.9	-70.2	B	WMWR	Oklahoma	34.4	-98.4
WMWR_23	38	-31.9	-69.9	B	WMWR	Oklahoma	34.4	-98.4
WMWR_30	18.3	-31.9	-50.2	B	WMWR	Oklahoma	34.4	-98.4
WMWR_27	16.3	-31.9	-48.2	B	WMWR	Oklahoma	34.4	-98.4
WMWR_26	15.7	-31.9	-47.6	B	WMWR	Oklahoma	34.4	-98.4
WMWR_22	15.6	-31.9	-47.5	B	WMWR	Oklahoma	34.4	-98.4
WMWR_18	10.5	-31.9	-42.4	B	WMWR	Oklahoma	34.4	-98.4
WMWR_25	8.3	-31.9	-40.2	B	WMWR	Oklahoma	34.4	-98.4
NOR_01	21.2	-34.8	-56	C	NOR	Oklahoma	35.2	-97.4
NOR_02	27.5	-34.8	-62.3	C	NOR	Oklahoma	35.2	-97.4
NOR_03	35.5	-34.8	-70.3	C	NOR	Oklahoma	35.2	-97.4
NOR_04	28.8	-34.8	-63.6	C	NOR	Oklahoma	35.2	-97.4
NOR_05	41.9	-34.8	-76.7	C	NOR	Oklahoma	35.2	-97.4
NOR_06	37	-34.8	-71.8	C	NOR	Oklahoma	35.2	-97.4
NOR_07	30.7	-34.8	-65.5	C	NOR	Oklahoma	35.2	-97.4
NOR_08	28.2	-34.8	-63	C	NOR	Oklahoma	35.2	-97.4
NOR_09	46.4	-34.8	-81.2	C	NOR	Oklahoma	35.2	-97.4
NOR_10	33	-34.8	-67.8	C	NOR	Oklahoma	35.2	-97.4
NOR_11	26.4	-34.8	-61.2	C	NOR	Oklahoma	35.2	-97.4
NOR_12	54.3	-34.8	-89.1	C	NOR	Oklahoma	35.2	-97.4
NOR_13	40.4	-34.8	-75.2	C	NOR	Oklahoma	35.2	-97.4
NOR_14	28.5	-34.8	-63.3	C	NOR	Oklahoma	35.2	-97.4
NOR_15	-1.09	-34.8	-33.7	C	NOR	Oklahoma	35.2	-97.4
NOR_16	19.7	-34.8	-54.5	C	NOR	Oklahoma	35.2	-97.4
NOR_17	18.9	-34.8	-53.7	C	NOR	Oklahoma	35.2	-97.4
NOR_18	17.5	-34.8	-52.3	C	NOR	Oklahoma	35.2	-97.4
NOR_19	26.5	-34.8	-61.3	C	NOR	Oklahoma	35.2	-97.4
NOR_20	35.9	-34.8	-70.7	C	NOR	Oklahoma	35.2	-97.4
NOR_21	30.5	-34.8	-65.3	C	NOR	Oklahoma	35.2	-97.4
BS01	22.2	-26.7	-48.9	D	BS	Oklahoma	33.52.50.1	-96.48.10.4
BS02	34.3	-26.7	-61	D	BS	Oklahoma	33.52.50.1	-96.48.10.4
BS03	17.5	-26.7	-44.2	D	BS	Oklahoma	33.52.50.1	-96.48.10.4
BS04	25.7	-26.7	-52.4	D	BS	Oklahoma	33.52.50.1	-96.48.10.4
BS05	1.9	-26.7	-28.6	D	BS	Oklahoma	33.52.50.1	-96.48.10.4
BS06	31	-26.7	-57.7	D	BS	Oklahoma	33.52.50.1	-96.48.10.4
BS07	12.7	-26.7	-39.4	D	BS	Oklahoma	33.52.50.1	-96.48.10.4
BS08	9.1	-26.7	-35.8	D	BS	Oklahoma	33.52.50.1	-96.48.10.4
BS09	27.8	-26.7	-54.5	D	BS	Oklahoma	33.52.50.1	-96.48.10.4
BS10	25.1	-26.7	-51.8	D	BS	Oklahoma	33.52.50.1	-96.48.10.4
BS11	23.3	-26.7	-50	D	BS	Oklahoma	33.52.50.1	-96.48.10.4
BS12	22.8	-26.7	-49.5	D	BS	Oklahoma	33.52.50.1	-96.48.10.4
BS13	29.9	-26.7	-56.6	D	BS	Oklahoma	33.52.50.1	-96.48.10.4
DF01	11.2	-33	-44.2	E	DF	Oklahoma	35.32.18.1	-95.55.37.8
DF02	17.8	-33	-50.8	E	DF	Oklahoma	35.32.18.1	-95.55.37.8
DF03	3.6	-33	-36.6	E	DF	Oklahoma	35.32.18.1	-95.55.37.8
DF04	23.8	-33	-56.8	E	DF	Oklahoma	35.32.18.1	-95.55.37.8
DF05	-20.3	-33	-12.7	E	DF	Oklahoma	35.32.18.1	-95.55.37.8
DF06	15	-33	-48	E	DF	Oklahoma	35.32.18.1	-95.55.37.8
DF07	2.6	-33	-35.6	E	DF	Oklahoma	35.32.18.1	-95.55.37.8
DF08	13.8	-33	-46.8	E	DF	Oklahoma	35.32.18.1	-95.55.37.8
DF09	-0.29	-33	-32.7	E	DF	Oklahoma	35.32.18.1	-95.55.37.8
DF10	25.2	-33	-58.2	E	DF	Oklahoma	35.32.18.1	-95.55.37.8
SEG14	13.7	-32.6	-46.3	F	SEQ	Oklahoma	35.25.55.4	-94.59.43.5
SEG15	-3.6	-32.6	-29	F	SEQ	Oklahoma	35.25.55.4	-94.59.43.5
SEQ01	3.5	-32.6	-36.1	F	SEQ	Oklahoma	35.25.55.4	-94.59.43.5
SEQ02	15	-32.6	-47.6	F	SEQ	Oklahoma	35.25.55.4	-94.59.43.5
SEQ03	31.7	-32.6	-64.3	F	SEQ	Oklahoma	35.25.55.4	-94.59.43.5
SEQ04	14.1	-32.6	-46.7	F	SEQ	Oklahoma	35.25.55.4	-94.59.43.5
SEQ05	15.8	-32.6	-48.4	F	SEQ	Oklahoma	35.25.55.4	-94.59.43.5
SEQ06	11.7	-32.6	-44.3	F	SEQ	Oklahoma	35.25.55.4	-94.59.43.5
SEQ07	8.7	-32.6	-41.3	F	SEQ	Oklahoma	35.25.55.4	-94.59.43.5
SEQ08	15.3	-32.6	-47.9	F	SEQ	Oklahoma	35.25.55.4	-94.59.43.5
SEQ09	13.3	-32.6	-45.9	F	SEQ	Oklahoma	35.25.55.4	-94.59.43.5
SEQ10	23.6	-32.6	-56.2	F	SEQ	Oklahoma	35.25.55.4	-94.59.43.5
SEQ11	19	-32.6	-51.6	F	SEQ	Oklahoma	35.25.55.4	-94.59.43.5
SEQ12	-21.8	-32.6	-10.8	F	SEQ	Oklahoma	35.25.55.4	-94.59.43.5
SEQ13	13.2	-32.6	-45.8	F	SEQ	Oklahoma	35.25.55.4	-94.59.43.5
HB01	17.1	-31.4	-48.5	G	HB	Arkansas	35.07.57.3	-93.04.13.1
HB02	1.2	-31.4	-32.6	G	HB	Arkansas	35.07.57.3	-93.04.13.1
HB03	24.2	-31.4	-55.6	G	HB	Arkansas	35.07.57.3	-93.04.13.1
HB04	21.8	-31.4	-53.2	G	HB	Arkansas	35.07.57.3	-93.04.13.1
HB05	23.9	-31.4	-55.3	G	HB	Arkansas	35.07.57.3	-93.04.13.1
HB06	18.3	-31.4	-49.7	G	HB	Arkansas	35.07.57.3	-93.04.13.1
HB07	20.1	-31.4	-51.5	G	HB	Arkansas	35.07.57.3	-93.04.13.1
HB08	22.5	-31.4	-53.9	G	HB	Arkansas	35.07.57.3	-93.04.13.1
HB09	7.1	-31.4	-38.5	G	HB	Arkansas	35.07.57.3	-93.04.13.1
HB10	4.8	-31.4	-36.2	G	HB	Arkansas	35.07.57.3	-93.04.13.1
HB11	30.4	-31.4	-61.8	G	HB	Arkansas	35.07.57.3	-93.04.13.1
HB12	29.6	-31.4	-61	G	HB	Arkansas	35.07.57.3	-93.04.13.1
HB13	30.3	-31.4	-61.7	G	HB	Arkansas	35.07.57.3	-93.04.13.1
HB14	34.7	-31.4	-66.1	G	HB	Arkansas	35.07.57.3	-93.04.13.1
RR01	16	-25.1	-41.1	H	RR	Louisiana	32.06.52.6	-93.27.38.9
RR03	20.8	-25.1	-45.9	H	RR	Louisiana	32.06.52.6	-93.27.38.9
RR04	15.7	-25.1	-40.8	H	RR	Louisiana	32.06.52.6	-93.27.38.9
RR05	21.6	-25.1	-46.7	H	RR	Louisiana	32.06.52.6	-93.27.38.9
RR06	18.9	-25.1	-44	H	RR	Louisiana	32.06.52.6	-93.27.38.9
RR13	14.9	-25.1	-40	H	RR	Louisiana	32.06.52.6	-93.27.38.9
RR14	28.5	-25.1	-53.6	H	RR	Louisiana	32.06.52.6	-93.27.38.9
SL02	27.8	-24.7	-52.5	I	SL	Louisiana	31.49.45.2	-93.14.53.8
SL07	33.7	-24.7	-58.4	I	SL	Louisiana	31.49.45.2	-93.14.53.8
SL08	27.4	-24.7	-52.1	I	SL	Louisiana	31.49.45.2	-93.14.53.8
SL09	36	-24.7	-60.7	I	SL	Louisiana	31.49.45.2	-93.14.53.8
SL10	28.7	-24.7	-53.4	I	SL	Louisiana	31.49.45.2	-93.14.53.8
SL11	14.6	-24.7	-39.3	I	SL	Louisiana	31.49.45.2	-93.14.53.8
SL12	26.2	-24.7	-50.9	I	SL	Louisiana	31.49.45.2	-93.14.53.8
SL15	8.5	-24.7	-33.2	I	SL	Louisiana	31.49.45.2	-93.14.53.8
SL16	16.8	-24.7	-41.5	I	SL	Louisiana	31.49.45.2	-93.14.53.8
SL17	20.6	-24.7	-45.3	I	SL	Louisiana	31.49.45.2	-93.14.53.8
COCO_11	25.6	-25.4	-51	L	CO	Louisiana	31.6	-91.6
COCO_12	28.5	-25.4	-53.9	L	CO	Louisiana	31.6	-91.6
COCO_13	25.3	-25.4	-50.7	L	CO	Louisiana	31.6	-91.6
COCO_14	21.2	-25.4	-46.6	L	CO	Louisiana	31.6	-91.6
COCO_16	27.7	-25.4	-53.1	L	CO	Louisiana	31.6	-91.6
COCO_17	22.2	-25.4	-47.6	L	CO	Louisiana	31.6	-91.6
COCO_18	34.9	-25.4	-60.3	L	CO	Louisiana	31.6	-91.6
COCO_20	20.6	-25.4	-46	L	CO	Louisiana	31.6	-91.6
SCAT_1	29.6	-25.4	-55	M	SCA	Mississippi	31.3	-91.4
SCAT_2	23.4	-25.4	-48.8	M	SCA	Mississippi	31.3	-91.4
SCAT_3	25.1	-25.4	-50.5	M	SCA	Mississippi	31.3	-91.4
SCAT_4	22.3	-25.4	-47.7	M	SCA	Mississippi	31.3	-91.4
SCAT_5	19.4	-25.4	-44.8	M	SCA	Mississippi	31.3	-91.4
SCAT_6	27.3	-25.4	-52.7	M	SCA	Mississippi	31.3	-91.4
SCAT_7	27.4	-25.4	-52.8	M	SCA	Mississippi	31.3	-91.4
SCAT_8	23.5	-25.4	-48.9	M	SCA	Mississippi	31.3	-91.4
SCAT_9	24	-25.4	-49.4	M	SCA	Mississippi	31.3	-91.4
SCAT_10	25.2	-25.4	-50.6	M	SCA	Mississippi	31.3	-91.4
NC01	10.8	-24.1	-34.9	N	NC	North Carolina	33.9	-78.1
NC02	27.5	-24.1	-51.6	N	NC	North Carolina	33.9	-78.1
NC03	31.2	-24.1	-55.3	N	NC	North Carolina	33.9	-78.1
NC04	40.6	-24.1	-64.7	N	NC	North Carolina	33.9	-78.1
NC05	23.2	-24.1	-47.3	N	NC	North Carolina	33.9	-78.1
NC06	19.1	-24.1	-43.2	N	NC	North Carolina	33.9	-78.1
NC07	27.8	-24.1	-51.9	N	NC	North Carolina	33.9	-78.1
NC08	30.8	-24.1	-54.9	N	NC	North Carolina	33.9	-78.1
NC09	26.4	-24.1	-50.5	N	NC	North Carolina	33.9	-78.1
NC10	23.2	-24.1	-47.3	N	NC	North Carolina	33.9	-78.1
NC11	23.3	-24.1	-47.4	N	NC	North Carolina	33.9	-78.1
NC12	38.6	-24.1	-62.7	N	NC	North Carolina	33.9	-78.1
NC13	25.9	-24.1	-50	N	NC	North Carolina	33.9	-78.1
NC14	20.9	-24.1	-45	N	NC	North Carolina	33.9	-78.1
NC15	23.2	-24.1	-47.3	N	NC	North Carolina	33.9	-78.1
NC16	23.4	-24.1	-47.5	N	NC	North Carolina	33.9	-78.1
NC17	39.4	-24.1	-63.5	N	NC	North Carolina	33.9	-78.1
NC18	23.4	-24.1	-47.5	N	NC	North Carolina	33.9	-78.1
NC19	18.5	-24.1	-42.6	N	NC	North Carolina	33.9	-78.1
NC20	21.2	-24.1	-45.3	N	NC	North Carolina	33.9	-78.1
