# Supplementary material for: Genetic and ecological drivers of molt in a migratory bird
Source: Sci Rep. 2023 Jan 16;13:814. doi: 10.1038/s41598-022-26973-7 (PMC9842746; doi:10.1038/s41598-022-26973-7)
Supplement: Supplementary file 6 — Supplementary Table S3. [file 41598_2022_26973_MOESM6_ESM.xlsx]

## Sheet: TABLE_S3_DATA_USED_IN_PANEL_C
Lab_ID	GEN_ID	K1	K2	K3	K4	CLUSTER_K	precip_h	feather_h	diff_h	State	Latitude	Longitude
BIBE_01	01T	0.976993	0.00297557	9.95e-06	0.0200212	K_1	-40.9	-59.8	18.9	Texas	29.1	-102.5
BIBE_02	02T	0.980141	0.00394052	9.96e-06	0.0159088	K_1	-40.9	-60.7	19.8	Texas	29.1	-102.5
BIBE_03	03T	0.981025	0.00235564	9.96e-06	0.0166099	K_1	-40.9	-70.6	29.7	Texas	29.1	-102.5
BIBE_04	04T	0.982256	0.00134525	9.97e-06	0.0163883	K_1	-40.9	-61.9	21	Texas	29.1	-102.5
BIBE_05	05T	0.980786	0.00317182	9.95e-06	0.0160319	K_1	-40.9	-70.8	29.9	Texas	29.1	-102.5
BIBE_06	06T	0.981237	0.00256074	9.94e-06	0.0161919	K_1	-40.9	-60.3	19.4	Texas	29.1	-102.5
BIBE_07	07T	0.981253	0.00169792	9.94e-06	0.0170393	K_1	-40.9	-61.6	20.7	Texas	29.1	-102.5
BIBE_08	08T	0.980324	0.0032779	9.94e-06	0.0163883	K_1	-40.9	-58.1	17.2	Texas	29.1	-102.5
BIBE_09	09T	0.976706	0.004921	9.93e-06	0.0183631	K_1	-40.9	-49.7	8.8	Texas	29.1	-102.5
BIBE_10	10T	0.98078	0.00203687	9.94e-06	0.0171737	K_1	-40.9	-62.4	21.5	Texas	29.1	-102.5
BIBE_11	11T	0.977921	0.0033201	9.96e-06	0.0187489	K_1	-40.9	-58.5	17.6	Texas	29.1	-102.5
BIBE_12	12T	0.978372	0.00436213	0.000270465	0.0169953	K_1	-40.9	-58.4	17.5	Texas	29.1	-102.5
BIBE_13	13T	0.97933	0.00300042	9.93e-06	0.0176595	K_1	-40.9	-54.8	13.9	Texas	29.1	-102.5
BIBE_14	14T	0.98106	0.00340165	9.94e-06	0.0155283	K_1	-40.9	-71.7	30.8	Texas	29.1	-102.5
BIBE_15	15T	0.978037	0.00340338	9.91e-06	0.0185494	K_1	-40.9	-56	15.1	Texas	29.1	-102.5
BIBE_18	18T	0.973569	0.00419131	0.000914837	0.0213247	K_1	-40.9	-60.7	19.8	Texas	29.1	-102.5
BIBE_20	20T	0.978238	0.00387609	9.93e-06	0.017876	K_1	-40.9	-48.4	7.5	Texas	29.1	-102.5
BS02	02BS	0.130922	0.849126	9.83e-06	0.0199424	K_2	-26.7	-61	34.3	Oklahoma	33.52	-96.48
BS04	04BS	0.131015	0.852264	9.89e-06	0.0167108	K_2	-26.7	-52.4	25.7	Oklahoma	33.52	-96.48
BS05	05BS	0.131641	0.847892	9.85e-06	0.0204575	K_2	-26.7	-28.6	1.9	Oklahoma	33.52	-96.48
BS09	09BS	0.132909	0.847386	9.83e-06	0.0196955	K_2	-26.7	-54.5	27.8	Oklahoma	33.52	-96.48
BS10	10BS	0.130723	0.847746	9.86e-06	0.0215212	K_2	-26.7	-51.8	25.1	Oklahoma	33.52	-96.48
BS11	11BS	0.131504	0.846853	9.85e-06	0.0216331	K_2	-26.7	-50	23.3	Oklahoma	33.52	-96.48
BS13	13BS	0.12988	0.847275	9.84e-06	0.0228348	K_2	-26.7	-56.6	29.9	Oklahoma	33.52	-96.48
DF01	01DF	0.0633572	0.917681	9.96e-06	0.0189524	K_2	-33	-44.2	11.2	Oklahoma	35.32	-95.55
DF02	02DF	0.0671126	0.914485	9.93e-06	0.0183922	K_2	-33	-50.8	17.8	Oklahoma	35.32	-95.55
DF06	06DF	0.0674046	0.917433	9.92e-06	0.0151523	K_2	-33	-48	15	Oklahoma	35.32	-95.55
DF08	08DF	0.0668641	0.916432	9.94e-06	0.0166936	K_2	-33	-46.8	13.8	Oklahoma	35.32	-95.55
DF09	09DF	0.0652975	0.913546	9.93e-06	0.0211463	K_2	-33	-32.7	-0.3	Oklahoma	35.32	-95.55
DF10	10DF	0.0682784	0.913421	9.93e-06	0.0182909	K_2	-33	-58.2	25.2	Oklahoma	35.32	-95.55
HB02	02HB	0.0682313	0.875189	0.0301031	0.0264761	K_2	-31.4	-32.6	1.2	Arkansas	35.07	-93.04
HB03	03HB	0.0632256	0.87878	0.029933	0.0280616	K_2	-31.4	-55.6	24.2	Arkansas	35.07	-93.04
HB04	04HB	0.0640763	0.881232	0.0297119	0.0249796	K_2	-31.4	-53.2	21.8	Arkansas	35.07	-93.04
HB08	08HB	0.065175	0.880952	0.0296644	0.0242085	K_2	-31.4	-53.9	22.5	Arkansas	35.07	-93.04
HB09	09HB	0.0657973	0.877808	0.0316045	0.0247901	K_2	-31.4	-38.5	7.1	Arkansas	35.07	-93.04
HB10	10HB	0.0658326	0.870614	0.0323414	0.0312116	K_2	-31.4	-36.2	4.8	Arkansas	35.07	-93.04
HB11	11HB	0.0658404	0.877062	0.02969	0.0274072	K_2	-31.4	-61.8	30.4	Arkansas	35.07	-93.04
HB12	12HB	0.0673779	0.881377	0.0275642	0.0236807	K_2	-31.4	-61	29.6	Arkansas	35.07	-93.04
HB13	13HB	0.0667284	0.87638	0.030735	0.026157	K_2	-31.4	-61.7	30.3	Arkansas	35.07	-93.04
HB14	14HB	0.0655881	0.88214	0.0299985	0.0222733	K_2	-31.4	-66.1	34.7	Arkansas	35.07	-93.04
NOR_01	01N	0.373152	0.491344	0.131282	0.0042223	K_2	-34.8	-56	21.2	Oklahoma	35.2	-97.4
NOR_02	02N	0.373174	0.490662	0.132375	0.0037885	K_2	-34.8	-62.3	27.5	Oklahoma	35.2	-97.4
NOR_04	04N	0.3731	0.490006	0.131943	0.00495121	K_2	-34.8	-63.6	28.8	Oklahoma	35.2	-97.4
NOR_06	06N	0.373768	0.491259	0.132345	0.00262858	K_2	-34.8	-71.8	37	Oklahoma	35.2	-97.4
NOR_07	07N	0.373811	0.491255	0.132272	0.00266157	K_2	-34.8	-65.5	30.7	Oklahoma	35.2	-97.4
NOR_08	08N	0.373695	0.489961	0.132072	0.00427237	K_2	-34.8	-63	28.2	Oklahoma	35.2	-97.4
NOR_09	09N	0.372275	0.490579	0.132329	0.00481628	K_2	-34.8	-81.2	46.4	Oklahoma	35.2	-97.4
NOR_10	10N	0.370799	0.48959	0.13115	0.00846199	K_2	-34.8	-67.8	33	Oklahoma	35.2	-97.4
NOR_11	11N	0.373503	0.489808	0.132985	0.00370334	K_2	-34.8	-61.2	26.4	Oklahoma	35.2	-97.4
NOR_13	13N	0.373941	0.491242	0.132739	0.0020788	K_2	-34.8	-75.2	40.4	Oklahoma	35.2	-97.4
NOR_14	14N	0.37235	0.489724	0.133365	0.0045611	K_2	-34.8	-63.3	28.5	Oklahoma	35.2	-97.4
NOR_15	15N	0.374177	0.490028	0.132257	0.00353836	K_2	-34.8	-33.7	-1.1	Oklahoma	35.2	-97.4
NOR_17	17N	0.373584	0.490975	0.132037	0.0034036	K_2	-34.8	-53.7	18.9	Oklahoma	35.2	-97.4
NOR_18	18N	0.371893	0.488788	0.132944	0.00637509	K_2	-34.8	-52.3	17.5	Oklahoma	35.2	-97.4
NOR_20	20N	0.372245	0.491004	0.13098	0.00577131	K_2	-34.8	-70.7	35.9	Oklahoma	35.2	-97.4
RR01	01RR	9.63e-06	0.581642	0.377617	0.0407312	K_2	-25.1	-41.1	16	Louisiana	32.06	-93.27
RR04	04RR	9.65e-06	0.586034	0.375705	0.0382522	K_2	-25.1	-40.8	15.7	Louisiana	32.06	-93.27
RR13	13RR	9.53e-06	0.569339	0.381972	0.0486793	K_2	-25.1	-40	14.9	Louisiana	32.06	-93.27
RR14	14RR	9.62e-06	0.578397	0.379065	0.0425286	K_2	-25.1	-53.6	28.5	Louisiana	32.06	-93.27
SEG15	15S	0.070103	0.915987	9.96e-06	0.0138999	K_2	-32.6	-29	-3.6	Oklahoma	35.25	-94.59
SEQ01	01S	0.0721695	0.911766	9.9e-06	0.0160542	K_2	-32.6	-36.1	3.5	Oklahoma	35.25	-94.59
SEQ03	03S	0.0708276	0.914625	9.93e-06	0.0145379	K_2	-32.6	-64.3	31.7	Oklahoma	35.25	-94.59
SEQ04	04S	0.0749806	0.909117	9.89e-06	0.0158925	K_2	-32.6	-46.7	14.1	Oklahoma	35.25	-94.59
SEQ05	05S	0.0725573	0.91236	9.93e-06	0.0150723	K_2	-32.6	-48.4	15.8	Oklahoma	35.25	-94.59
SEQ06	06S	0.0727219	0.910082	9.9e-06	0.0171866	K_2	-32.6	-44.3	11.7	Oklahoma	35.25	-94.59
SEQ07	07S	0.070305	0.914312	9.94e-06	0.0153728	K_2	-32.6	-41.3	8.7	Oklahoma	35.25	-94.59
SEQ08	08S	0.0735887	0.90976	9.91e-06	0.0166414	K_2	-32.6	-47.9	15.3	Oklahoma	35.25	-94.59
SEQ09	09S	0.0722911	0.909187	9.92e-06	0.018512	K_2	-32.6	-45.9	13.3	Oklahoma	35.25	-94.59
SEQ10	10S	0.0721111	0.91209	9.91e-06	0.0157888	K_2	-32.6	-56.2	23.6	Oklahoma	35.25	-94.59
SEQ12	12S	0.072543	0.912089	9.92e-06	0.0153578	K_2	-32.6	-10.8	-21.8	Oklahoma	35.25	-94.59
SEQ13	13S	0.0722943	0.913005	9.93e-06	0.0146906	K_2	-32.6	-45.8	13.2	Oklahoma	35.25	-94.59
SL08	08SL	9.66e-06	0.58022	0.379857	0.0399134	K_2	-24.7	-52.1	27.4	Louisiana	31.49	-93.14
SL11	11SL	9.57e-06	0.569699	0.384262	0.0460292	K_2	-24.7	-39.3	14.6	Louisiana	31.49	-93.14
SL12	12SL	9.56e-06	0.567167	0.383154	0.0496689	K_2	-24.7	-50.9	26.2	Louisiana	31.49	-93.14
SL16	16SL	9.62e-06	0.569836	0.378431	0.0517227	K_2	-24.7	-41.5	16.8	Louisiana	31.49	-93.14
WMWR_02	02A	0.397693	0.45242	0.129902	0.0199852	K_2	-31.9	-90.01	58.11	Oklahoma	34.4	-98.4
WMWR_12	12A	0.397158	0.451648	0.128918	0.0222757	K_2	-31.9	-71	39.1	Oklahoma	34.4	-98.4
WMWR_18	18A	0.401701	0.455763	0.128105	0.0144309	K_2	-31.9	-42.4	10.5	Oklahoma	34.4	-98.4
SCAT_1	01L	0.084444	0.102684	0.797319	0.0155529	K_3	-25.4	-55	29.6	Mississippi	31.3	-91.4
SCAT_2	02L	0.0858542	0.103816	0.797558	0.0127718	K_3	-25.4	-48.8	23.4	Mississippi	31.3	-91.4
SCAT_3	03L	0.0830843	0.102297	0.799912	0.0147063	K_3	-25.4	-50.5	25.1	Mississippi	31.3	-91.4
SCAT_4	04L	0.0861937	0.102853	0.796537	0.0144162	K_3	-25.4	-47.7	22.3	Mississippi	31.3	-91.4
SCAT_5	05L	0.0831797	0.102565	0.799497	0.0147583	K_3	-25.4	-44.8	19.4	Mississippi	31.3	-91.4
SCAT_6	06L	0.0841676	0.10208	0.79886	0.0148918	K_3	-25.4	-52.7	27.3	Mississippi	31.3	-91.4
SCAT_7	07L	0.0866259	0.101956	0.798949	0.0124698	K_3	-25.4	-52.8	27.4	Mississippi	31.3	-91.4
SCAT_8	08L	0.0845702	0.103706	0.798819	0.0129049	K_3	-25.4	-48.9	23.5	Mississippi	31.3	-91.4
SCAT_9	09L	0.0834926	0.102744	0.799849	0.0139139	K_3	-25.4	-49.4	24	Mississippi	31.3	-91.4
SCAT_10	10L	0.0830187	0.100905	0.802742	0.0133342	K_3	-25.4	-50.6	25.2	Mississippi	31.3	-91.4
COCO_11	11L	0.083285	0.0998139	0.804884	0.0120174	K_3	-25.4	-51	25.6	Louisiana	31.6	-91.6
COCO_12	12L	0.0830602	0.10072	0.798889	0.0173313	K_3	-25.4	-53.9	28.5	Louisiana	31.6	-91.6
COCO_13	13L	0.0841571	0.103571	0.797757	0.0145151	K_3	-25.4	-50.7	25.3	Louisiana	31.6	-91.6
COCO_14	14L	0.0862685	0.103012	0.798129	0.0125899	K_3	-25.4	-46.6	21.2	Louisiana	31.6	-91.6
COCO_16	16L	0.0864691	0.104229	0.793407	0.0158953	K_3	-25.4	-53.1	27.7	Louisiana	31.6	-91.6
COCO_17	17L	0.0842005	0.101614	0.799734	0.0144517	K_3	-25.4	-47.6	22.2	Louisiana	31.6	-91.6
COCO_18	18L	0.0843486	0.10213	0.799749	0.0137722	K_3	-25.4	-60.3	34.9	Louisiana	31.6	-91.6
COCO_20	20L	0.085379	0.104309	0.795158	0.0151537	K_3	-25.4	-46	20.6	Louisiana	31.6	-91.6
NC01	01NC	0.0048115	0.00484465	0.0278691	0.962475	K_4	-24.1	-34.9	10.8	North Carolina	33.9	-78.1
NC02	02NC	0.00468123	0.00441952	0.0282713	0.962628	K_4	-24.1	-51.6	27.5	North Carolina	33.9	-78.1
NC03	03NC	0.00396203	0.00466439	0.0289786	0.962395	K_4	-24.1	-55.3	31.2	North Carolina	33.9	-78.1
NC06	06NC	0.00874262	0.00937588	0.0297762	0.952105	K_4	-24.1	-43.2	19.1	North Carolina	33.9	-78.1
NC07	07NC	0.00454184	0.00564407	0.0303525	0.959462	K_4	-24.1	-51.9	27.8	North Carolina	33.9	-78.1
NC08	08NC	0.00565966	0.00589089	0.0291849	0.959265	K_4	-24.1	-54.9	30.8	North Carolina	33.9	-78.1
NC09	09NC	0.003662	0.00411722	0.028109	0.964112	K_4	-24.1	-50.5	26.4	North Carolina	33.9	-78.1
NC10	10NC	0.00393523	0.00316111	0.0288064	0.964097	K_4	-24.1	-47.3	23.2	North Carolina	33.9	-78.1
NC11	11NC	0.00795964	0.00909211	0.0306279	0.95232	K_4	-24.1	-47.4	23.3	North Carolina	33.9	-78.1
NC12	12NC	0.00358427	0.00390185	0.0289792	0.963535	K_4	-24.1	-62.7	38.6	North Carolina	33.9	-78.1
NC13	13NC	0.00801901	0.00910872	0.0304455	0.952427	K_4	-24.1	-50	25.9	North Carolina	33.9	-78.1
NC15	15NC	0.0018385	0.00201324	0.0346537	0.961495	K_4	-24.1	-47.3	23.2	North Carolina	33.9	-78.1
NC17	17NC	0.00726564	0.00709979	0.0299739	0.955661	K_4	-24.1	-63.5	39.4	North Carolina	33.9	-78.1
NC18	18NC	0.00367031	0.00386378	0.0284284	0.964038	K_4	-24.1	-47.5	23.4	North Carolina	33.9	-78.1
NC19	19NC	0.00416067	0.00398204	0.028979	0.962878	K_4	-24.1	-42.6	18.5	North Carolina	33.9	-78.1
NC20	20NC	0.00333001	0.00374204	0.0270643	0.965864	K_4	-24.1	-45.3	21.2	North Carolina	33.9	-78.1
