# Supplementary material for: Genetic and ecological drivers of molt in a migratory bird
Source: Sci Rep. 2023 Jan 16;13:814. doi: 10.1038/s41598-022-26973-7 (PMC9842746; doi:10.1038/s41598-022-26973-7)
Supplement: Supplementary file 7 — Supplementary Table S4. [file 41598_2022_26973_MOESM7_ESM.xlsx]

## Sheet: Table_S4
	Site ID	Location	State	Country	Latitude	Longitude	SNP type	RADseq
	BIBE	Big Bend	TX	USA	29.26	-103.27	3	17
	COAH	Coahuila	Coahuila	MEX	27.45	-101.33	17	0
	AW	Artesia Wells	TX	USA	28.3	-99.42	23	0
	ROS	Roswell	NM	USA	33.47	-104.42	10	0
	BRW	Brownwood	TX	USA	31.64	-98.92	26	0
	NOL	Nolanville	TX	USA	31.18	-97.56	33	0
	FRV	Fairview	TX	USA	33.15	-96.6	25	0
	PAD	Paducah	TX	USA	34.15	-100.33	17	6
	WMWR	Wichita	OK	USA	34.73	-98.71	15	9
	LAW	Lawton	OK	USA	34.69	-98.37	4	0
	NOR	Norman	OK	USA	35.23	-97.35	4	16
	STW	Stillwater	OK	USA	36.12	-97.07	3	0
	BS	Biological Station	OK	USA	33.88	-96.8	5	10
	DF	DeepFork	OK	USA	35.53	-95.92	4	0
	OK	Okay	OK	USA	35.89	-95.31	2	0
	SEQ	Sequoyah	OK	USA	35.43	-94.99	3	13
	HB	Holla Bend	AR	USA	35.13	-93.07	4	13
	RR	Red River	LA	USA	32.11	-93.46	4	7
	SL	Spanish Lake	LA	USA	31.82	-93.24	5	8
	SCA	St. Catherine Creek	LA	USA	31.31	-91.43	0	10
	PCO	Point Coupee	LA	USA	30.5	-91.73	2	0
	CO	Bayou Cocodrie	LA	USA	29.24	-90.66	2	7
	BHI	Bald Head Island	NC	USA	33.85	-77.99	2	16
	IOH	Isle of Hope	GA	USA	31.88	-80.97	40	0
	ORB	Ormond Beach	FL	USA	29.34	-81.08	1	0
